# Supplementary material for: Whole-Blood MicroRNA Sequence Profiling and Identification of Specific miR-21 for Adolescents With Postural Tachycardia Syndrome
Source: Front Neurosci. 2022 Jun 30;16:920477. doi: 10.3389/fnins.2022.920477 (PMC9281551; doi:10.3389/fnins.2022.920477)
Supplement: Table S1 — Known_MicrorRNA_Target_Gene_Prediction_Summary.pdf. [file Data_Sheet_1.ZIP]

Archive with 3 entries (3 files):
- supp table 2  GO_Enrichment_Summary.pdf
- supp table 3 KEGG_Enrichment_Summary.pdf
- supl Table 1    Known_MicrorRNA_Target_Gene_Prediction_Summary.pdf
